# Supplementary material for: A Series of Green Oxovanadium(IV) Precatalysts with O, N and S Donor Ligands in a Sustainable Olefins Oligomerization Process
Source: Molecules. 2022 Nov 19;27(22):8038. doi: 10.3390/molecules27228038 (PMC9694032; doi:10.3390/molecules27228038)
Supplement: Supplementary file 1 [file molecules-27-08038-s001.zip]

Archive with 1 entries (1 files):
- molecules-2035465-supplementary.pdf
